# Supplementary material for: Graphene Oxide Nanoplatforms to Enhance Cisplatin-Based Drug Delivery in Anticancer Therapy
Source: Nanomaterials (Basel). 2022 Jul 11;12(14):2372. doi: 10.3390/nano12142372 (PMC9321599; doi:10.3390/nano12142372)
Supplement: Supplementary file 1 [file nanomaterials-12-02372-s001.zip]

Archive with 1 entries (1 files):
- nanomaterials-1804552-supplementary.pdf
